# Supplementary material for: Comparing Self-Reported Dietary Intake to Provided Diet during a Randomized Controlled Feeding Intervention: A Pilot Study
Source: Dietetics (Basel). Author manuscript; Available in PMC 2023 Dec 15. (PMC10722558; doi:10.3390/dietetics2040024)
Supplement: Supplemental Table S2 [file NIHMS1950702-supplement-Supplemental_Table_S2.xlsx]

## Sheet: Sheet1
Supplemental Table S2. Subject characteristics in MEAL study, stratified by type of dietary intervention
Categorical Variables	High fat group		High carbohydrate group		p-value
	n	%	n	%
Sex
Males	5	0.454545	7	0.538462	0.682046
Females	6	0.545455	6	0.461538
Continuous Variables	High fat group		High carbohydrate group		p-value
	mean	SD	mean	SD
Age (years)	23.9091	2.62505	24.8462	4.03828	0.516389
Initial weight (kg)	68.0764	7.63781	70.5231	7.7951	0.447621
Initial BMI (kg/m2)	23.1163	2.83351	23.1746	2.81986	0.960275
